# Supplementary material for: Comparative study on the kinetic model and effect of sludge protein dissolution under the synergistic action of acid-thermal and alkaline-thermal
Source: PLoS One. 2026 Feb 2;21(2):e0339182. doi: 10.1371/journal.pone.0339182 (PMC12863535; doi:10.1371/journal.pone.0339182)
Supplement: S1 File — (XLSX) [file pone.0339182.s001.xlsx]

## Sheet: Sheet1
		Fig 3. The effects of different methods on the crude protein(A)					Fig 3. soluble protein(B)					Fig 3. polysaccharides(C)
		blank	traditional way	Acid-thermal	Alkaline-thermal		blank	traditional way	Acid-thermal	Alkaline-thermal		blank	traditional way	Acid-thermal	Alkaline-thermal
		200	5800	13000	13200		180	500	6760	6728		300	50	1300	1350
		201	5600	13400	13520		148	582	6580	6822		320	64	1320	1360
		250	5700	13570	13380		179	517	6943	6945		289	42	1267	1345
		198	5830	13800	13620		164	488	6428	6588		169	69	1351	1379
		230	5500	13455	13530		188	592	6790	6643		315	58	1299	1342
		Fig 4. The effects of different methods on the crude protein(A)					Fig 4. soluble protein(B)					Fig 4. polysaccharides(C)
		blank	traditional way	Acid-thermal	Alkaline-thermal		blank	traditional way	Acid-thermal	Alkaline-thermal		blank	traditional way	Acid-thermal	Alkaline-thermal
		187	118	84	76		0.89	1.65	2.53	2.47		3.25	2.26	1.78	1.85
		173	123	88	78		0.81	1.6	2.67	2.37		3.17	2.34	1.71	1.82
		194	110	76	82		0.93	1.73	2.44	2.49		3.38	2.2	1.83	1.89
		186	124	92	63		0.78	1.57	2.59	2.55		3.33	2.18	1.89	1.79
		193	115	79	66		0.83	1.68	2.59	2.41		3.21	2.39	1.68	1.93
	Fig5. The impact of different treatment methods on the protein content of sludge from different wastewater treatment plants							Fig6. Different methods' impact on the electrical potential of the sludge supernatant					Fig 7. The influence of different treatment methods on the protein extraction rate of sludge from wastewater treatment plants in different regions
	method	blank						blank	traditional way	Acid-thermal	Alkaline-thermal		method	blank
	A	300	288	320	311	295		-33	-24	-16	-17		A	0.14	0.15	0.09	0.11	0.05
	B	210	223	258	197	220		-33	-24	-16	-17		B	0.13	0.12	0.078	0.13	0.1
	C	180	197	173	188	192		-33	-24	-16	-17		C	0.12	0.11	0.15	0.08	0.09
	D	330	320	346	325	345		-33	-24	-16	-17		D	0.14	0.13	0.12	0.11	0.077
	method	traditional way						-33	-24	-16	-17		method	traditional way
	A	5700	5720	5780	5680	5810							A	23	24	22.8	23.7	22.78
	B	3200	3320	3280	3159	3250							B	25	25.67	24.61	25.43	25.12
	C	2100	2200	2380	2010	2150							C	18	18.22	17.67	18.97	18.68
	D	7300	7250	7350	7380	7210							D	24.6	24.9	23.88	25.12	24.33
	method	Acid-thermal											method	Acid-thermal
	A	16800	16930	16820	16730	16880							A	46	46.44	45.98	47.88	47.23
	B	15500	15470	15680	15530	15630							B	54.2	56.33	54.13	55.48	55.9
	C	14000	14100	14300	14260	14200							C	47.6	48.67	48.01	47.32	49.22
	D	19200	19450	19350	19100	19280							D	63	62.89	63.77	64.58	63.9
	method	Alkaline-thermal											method	Alkaline-thermal
	A	15700	15650	15750	15810	15720							A	45	44.88	46.34	45.55	45.98
	B	15200	15300	15150	15270	15210							B	50	51.23	50.45	50.88	51.11
	C	13600	13680	13570	13740	13630							C	51	51.79	51.32	50.88	52.12
	D	19000	18890	20370	19400	19700							D	60	61	61.3	59.78	60.2
	Fig 8. The effects of different treatment methods on the SCOD content in the supernatant of sludge from wastewater treatment plants in different regions
	method	blank
	A	300	320	280	310	304
	B	210	220	200	225	215
	C	180	197	175	183	192
	D	330	325	340	332	326
	method	traditional way
	A	25000	25100	25400	25300	25200
	B	13200	13270	13160	13320	13250
	C	12100	12200	12070	12305	12150
	D	17300	17250	17350	17430	17410
	method	Acid-thermal
	A	46800	46830	46750	46910	46860
	B	35500	35430	35620	35580	35670
	C	31400	31500	31450	31320	31520
	D	59200	59140	59320	59240	59280
	method	Alkaline-thermal
	A	45700	45830	45640	45730	45770
	B	35200	35140	35320	35260	35270
	C	33600	33640	33720	33560	33690
	D	59000	59100	59180	58890	60120
